# Supplementary material for: Adsorption of Aqueous Nickel Ion by Biomass Carboxymethyl Cellulose-Doped Boron Nitride Composites and Its Subsequent Energy Storage
Source: Polymers (Basel). 2025 Feb 20;17(5):567. doi: 10.3390/polym17050567 (PMC11902729; doi:10.3390/polym17050567)
Supplement: Supplementary file 1 [file polymers-17-00567-s001.zip]

Archive with 1 entries (1 files):
- polymers-3448706-supplementary.pdf
